# Supplementary material for: Multi-Agent Patrolling under Uncertainty and Threats
Source: PLoS One. 2015 Jun 18;10(6):e0130154. doi: 10.1371/journal.pone.0130154 (PMC4472811; doi:10.1371/journal.pone.0130154)
Supplement: S1 Code — (ZIP) [file pone.0130154.s002.zip]

Archive with 2,204 entries (1,651 files):
- code/
- code/.metadata/
- code/.metadata/.lock
- code/.metadata/.log
- code/.metadata/.mylyn/
- code/.metadata/.mylyn/.taskListIndex/
- code/.metadata/.mylyn/.taskListIndex/segments.gen
- code/.metadata/.mylyn/.taskListIndex/segments_1
- code/.metadata/.mylyn/.tasks.xml.zip
- code/.metadata/.mylyn/contexts/
- code/.metadata/.mylyn/repositories.xml.zip
- code/.metadata/.mylyn/tasks.xml.zip
- code/.metadata/.plugins/
- code/.metadata/.plugins/org.eclipse.core.resources/
- code/.metadata/.plugins/org.eclipse.core.resources/.history/
- code/.metadata/.plugins/org.eclipse.core.resources/.history/1/
- code/.metadata/.plugins/org.eclipse.core.resources/.history/12/
- code/.metadata/.plugins/org.eclipse.core.resources/.history/12/00a6bdad30f500141c53dbf9ef8ad7ed
- code/.metadata/.plugins/org.eclipse.core.resources/.history/14/
- code/.metadata/.plugins/org.eclipse.core.resources/.history/17/
- code/.metadata/.plugins/org.eclipse.core.resources/.history/17/807810258df40014148fb4dc755bfe8a
- code/.metadata/.plugins/org.eclipse.core.resources/.history/18/
- code/.metadata/.plugins/org.eclipse.core.resources/.history/18/00370eadcef300141b14ec7d18b9b20f
- code/.metadata/.plugins/org.eclipse.core.resources/.history/19/
- code/.metadata/.plugins/org.eclipse.core.resources/.history/19/5085e12c91f40014148fb4dc755bfe8a
- code/.metadata/.plugins/org.eclipse.core.resources/.history/1a/
- code/.metadata/.plugins/org.eclipse.core.resources/.history/1a/f0c41c7295f40014148fb4dc755bfe8a
- code/.metadata/.plugins/org.eclipse.core.resources/.history/1d/
- code/.metadata/.plugins/org.eclipse.core.resources/.history/1d/60187ef127f500141c53dbf9ef8ad7ed
- code/.metadata/.plugins/org.eclipse.core.resources/.history/2/
- code/.metadata/.plugins/org.eclipse.core.resources/.history/2/b091106b34f500141c53dbf9ef8ad7ed
- code/.metadata/.plugins/org.eclipse.core.resources/.history/21/
- code/.metadata/.plugins/org.eclipse.core.resources/.history/21/00b79be78ff40014148fb4dc755bfe8a
- code/.metadata/.plugins/org.eclipse.core.resources/.history/22/
- code/.metadata/.plugins/org.eclipse.core.resources/.history/22/8030a3a693f40014148fb4dc755bfe8a
- code/.metadata/.plugins/org.eclipse.core.resources/.history/23/
- code/.metadata/.plugins/org.eclipse.core.resources/.history/23/003edfa321f500141c53dbf9ef8ad7ed
- code/.metadata/.plugins/org.eclipse.core.resources/.history/23/20959f338df40014148fb4dc755bfe8a
- code/.metadata/.plugins/org.eclipse.core.resources/.history/24/
- code/.metadata/.plugins/org.eclipse.core.resources/.history/24/a0c214a827f500141c53dbf9ef8ad7ed
- code/.metadata/.plugins/org.eclipse.core.resources/.history/25/
- code/.metadata/.plugins/org.eclipse.core.resources/.history/25/90c27b7b8af40014148fb4dc755bfe8a
- code/.metadata/.plugins/org.eclipse.core.resources/.history/26/
- code/.metadata/.plugins/org.eclipse.core.resources/.history/27/
- code/.metadata/.plugins/org.eclipse.core.resources/.history/28/
- code/.metadata/.plugins/org.eclipse.core.resources/.history/2a/
- code/.metadata/.plugins/org.eclipse.core.resources/.history/2b/
- code/.metadata/.plugins/org.eclipse.core.resources/.history/2b/4048522d30f500141c53dbf9ef8ad7ed
- code/.metadata/.plugins/org.eclipse.core.resources/.history/2c/
- code/.metadata/.plugins/org.eclipse.core.resources/.history/2c/a0cd9aa0fef30014148fb4dc755bfe8a
- code/.metadata/.plugins/org.eclipse.core.resources/.history/2d/
- code/.metadata/.plugins/org.eclipse.core.resources/.history/2d/101d260828f500141c53dbf9ef8ad7ed
- code/.metadata/.plugins/org.eclipse.core.resources/.history/2e/
- code/.metadata/.plugins/org.eclipse.core.resources/.history/2e/008e0c36fff30014148fb4dc755bfe8a
- code/.metadata/.plugins/org.eclipse.core.resources/.history/2f/
- code/.metadata/.plugins/org.eclipse.core.resources/.history/2f/e00767c993f40014148fb4dc755bfe8a
- code/.metadata/.plugins/org.eclipse.core.resources/.history/31/
- code/.metadata/.plugins/org.eclipse.core.resources/.history/31/80223da4cef300141b14ec7d18b9b20f
- code/.metadata/.plugins/org.eclipse.core.resources/.history/34/
- code/.metadata/.plugins/org.eclipse.core.resources/.history/34/60d6a26a21f500141c53dbf9ef8ad7ed
- code/.metadata/.plugins/org.eclipse.core.resources/.history/37/
- code/.metadata/.plugins/org.eclipse.core.resources/.history/37/308bb34227f500141c53dbf9ef8ad7ed
- code/.metadata/.plugins/org.eclipse.core.resources/.history/37/405b7fe32ff500141c53dbf9ef8ad7ed
- code/.metadata/.plugins/org.eclipse.core.resources/.history/38/
- code/.metadata/.plugins/org.eclipse.core.resources/.history/38/2079614c8df40014148fb4dc755bfe8a
- code/.metadata/.plugins/org.eclipse.core.resources/.history/3a/
- code/.metadata/.plugins/org.eclipse.core.resources/.history/3a/4032cffd2ff500141c53dbf9ef8ad7ed
- code/.metadata/.plugins/org.eclipse.core.resources/.history/3a/a09eee0f8df40014148fb4dc755bfe8a
- code/.metadata/.plugins/org.eclipse.core.resources/.history/3c/
- code/.metadata/.plugins/org.eclipse.core.resources/.history/3c/00c687b133f500141c53dbf9ef8ad7ed
- code/.metadata/.plugins/org.eclipse.core.resources/.history/40/
- code/.metadata/.plugins/org.eclipse.core.resources/.history/40/70821d248cf40014148fb4dc755bfe8a
- code/.metadata/.plugins/org.eclipse.core.resources/.history/41/
- code/.metadata/.plugins/org.eclipse.core.resources/.history/41/a00508b58ff40014148fb4dc755bfe8a
- code/.metadata/.plugins/org.eclipse.core.resources/.history/43/
- code/.metadata/.plugins/org.eclipse.core.resources/.history/43/60550a3f8ff40014148fb4dc755bfe8a
- code/.metadata/.plugins/org.eclipse.core.resources/.history/43/609e71e961f40014148fb4dc755bfe8a
- code/.metadata/.plugins/org.eclipse.core.resources/.history/43/902296f18af40014148fb4dc755bfe8a
- code/.metadata/.plugins/org.eclipse.core.resources/.history/43/e0ff44f18bf40014148fb4dc755bfe8a
- code/.metadata/.plugins/org.eclipse.core.resources/.history/44/
- code/.metadata/.plugins/org.eclipse.core.resources/.history/45/
- code/.metadata/.plugins/org.eclipse.core.resources/.history/45/81e028becef300141b14ec7d18b9b20f
- code/.metadata/.plugins/org.eclipse.core.resources/.history/46/
- code/.metadata/.plugins/org.eclipse.core.resources/.history/46/902524becef300141b14ec7d18b9b20f
- code/.metadata/.plugins/org.eclipse.core.resources/.history/46/a0da423a31f500141c53dbf9ef8ad7ed
- code/.metadata/.plugins/org.eclipse.core.resources/.history/47/
- code/.metadata/.plugins/org.eclipse.core.resources/.history/47/00c2a29089f40014148fb4dc755bfe8a
- code/.metadata/.plugins/org.eclipse.core.resources/.history/48/
- code/.metadata/.plugins/org.eclipse.core.resources/.history/48/b0241db0cef300141b14ec7d18b9b20f
- code/.metadata/.plugins/org.eclipse.core.resources/.history/48/e09af6465df40014148fb4dc755bfe8a
- code/.metadata/.plugins/org.eclipse.core.resources/.history/4a/
- code/.metadata/.plugins/org.eclipse.core.resources/.history/4a/f0454941ecf300141bb3efeeac98ac14
- code/.metadata/.plugins/org.eclipse.core.resources/.history/4c/
- code/.metadata/.plugins/org.eclipse.core.resources/.history/4c/30c381845df40014148fb4dc755bfe8a
- code/.metadata/.plugins/org.eclipse.core.resources/.history/4e/
- code/.metadata/.plugins/org.eclipse.core.resources/.history/4e/804fd5b627f500141c53dbf9ef8ad7ed
- code/.metadata/.plugins/org.eclipse.core.resources/.history/4e/b0d3daf390f40014148fb4dc755bfe8a
- code/.metadata/.plugins/org.eclipse.core.resources/.history/4f/
- code/.metadata/.plugins/org.eclipse.core.resources/.history/5/
- code/.metadata/.plugins/org.eclipse.core.resources/.history/5/8092ce6989f40014148fb4dc755bfe8a
- code/.metadata/.plugins/org.eclipse.core.resources/.history/51/
- code/.metadata/.plugins/org.eclipse.core.resources/.history/52/
- code/.metadata/.plugins/org.eclipse.core.resources/.history/53/
- code/.metadata/.plugins/org.eclipse.core.resources/.history/54/
- code/.metadata/.plugins/org.eclipse.core.resources/.history/54/60a2f7fe8ff40014148fb4dc755bfe8a
- code/.metadata/.plugins/org.eclipse.core.resources/.history/54/d0190b8591f40014148fb4dc755bfe8a
- code/.metadata/.plugins/org.eclipse.core.resources/.history/54/d06b418530f500141c53dbf9ef8ad7ed
- code/.metadata/.plugins/org.eclipse.core.resources/.history/55/
- code/.metadata/.plugins/org.eclipse.core.resources/.history/55/c0629ea090f40014148fb4dc755bfe8a
- code/.metadata/.plugins/org.eclipse.core.resources/.history/56/
- code/.metadata/.plugins/org.eclipse.core.resources/.history/56/01c60badcef300141b14ec7d18b9b20f
- code/.metadata/.plugins/org.eclipse.core.resources/.history/59/
- code/.metadata/.plugins/org.eclipse.core.resources/.history/59/8040ce8c30f500141c53dbf9ef8ad7ed
- code/.metadata/.plugins/org.eclipse.core.resources/.history/5a/
- code/.metadata/.plugins/org.eclipse.core.resources/.history/5a/101dc87fecf300141bb3efeeac98ac14
- code/.metadata/.plugins/org.eclipse.core.resources/.history/5a/3094cbf652f40014148fb4dc755bfe8a
- code/.metadata/.plugins/org.eclipse.core.resources/.history/5b/
- code/.metadata/.plugins/org.eclipse.core.resources/.history/5b/107ae9d38cf40014148fb4dc755bfe8a
- code/.metadata/.plugins/org.eclipse.core.resources/.history/5b/906ddc9a91f40014148fb4dc755bfe8a
- code/.metadata/.plugins/org.eclipse.core.resources/.history/5b/e07459ce8ef40014148fb4dc755bfe8a
- code/.metadata/.plugins/org.eclipse.core.resources/.history/5d/
- code/.metadata/.plugins/org.eclipse.core.resources/.history/6/
- code/.metadata/.plugins/org.eclipse.core.resources/.history/6/10ac140733f500141c53dbf9ef8ad7ed
- code/.metadata/.plugins/org.eclipse.core.resources/.history/60/
- code/.metadata/.plugins/org.eclipse.core.resources/.history/60/0035ea6d28f500141c53dbf9ef8ad7ed
- code/.metadata/.plugins/org.eclipse.core.resources/.history/60/909626becef300141b14ec7d18b9b20f
- code/.metadata/.plugins/org.eclipse.core.resources/.history/61/
- code/.metadata/.plugins/org.eclipse.core.resources/.history/61/30f407358cf40014148fb4dc755bfe8a
- code/.metadata/.plugins/org.eclipse.core.resources/.history/62/
- code/.metadata/.plugins/org.eclipse.core.resources/.history/62/d09e34958cf40014148fb4dc755bfe8a
- code/.metadata/.plugins/org.eclipse.core.resources/.history/64/
- code/.metadata/.plugins/org.eclipse.core.resources/.history/64/10860a38edf30014147dd1c3267853dd
- code/.metadata/.plugins/org.eclipse.core.resources/.history/65/
- code/.metadata/.plugins/org.eclipse.core.resources/.history/66/
- code/.metadata/.plugins/org.eclipse.core.resources/.history/66/d012836f8bf40014148fb4dc755bfe8a
- code/.metadata/.plugins/org.eclipse.core.resources/.history/67/
- code/.metadata/.plugins/org.eclipse.core.resources/.history/67/3070e05d31f500141c53dbf9ef8ad7ed
- code/.metadata/.plugins/org.eclipse.core.resources/.history/6a/
- code/.metadata/.plugins/org.eclipse.core.resources/.history/6a/00fef8eb8cf40014148fb4dc755bfe8a
- code/.metadata/.plugins/org.eclipse.core.resources/.history/6b/
- code/.metadata/.plugins/org.eclipse.core.resources/.history/6b/c0155054f1f30014148fb4dc755bfe8a
- code/.metadata/.plugins/org.eclipse.core.resources/.history/6e/
- code/.metadata/.plugins/org.eclipse.core.resources/.history/6e/6012c36e34f500141c53dbf9ef8ad7ed
- code/.metadata/.plugins/org.eclipse.core.resources/.history/7/
- code/.metadata/.plugins/org.eclipse.core.resources/.history/7/4077e282fef30014148fb4dc755bfe8a
- code/.metadata/.plugins/org.eclipse.core.resources/.history/7/c04dbc19ecf300141bb3efeeac98ac14
- code/.metadata/.plugins/org.eclipse.core.resources/.history/70/
- code/.metadata/.plugins/org.eclipse.core.resources/.history/70/80b13aa4cef300141b14ec7d18b9b20f
- code/.metadata/.plugins/org.eclipse.core.resources/.history/70/a027baeb89f40014148fb4dc755bfe8a
- code/.metadata/.plugins/org.eclipse.core.resources/.history/72/
- code/.metadata/.plugins/org.eclipse.core.resources/.history/72/304b743b30f500141c53dbf9ef8ad7ed
- code/.metadata/.plugins/org.eclipse.core.resources/.history/72/4070f85c28f500141c53dbf9ef8ad7ed
- code/.metadata/.plugins/org.eclipse.core.resources/.history/77/
- code/.metadata/.plugins/org.eclipse.core.resources/.history/77/80e028becef300141b14ec7d18b9b20f
- code/.metadata/.plugins/org.eclipse.core.resources/.history/78/
- code/.metadata/.plugins/org.eclipse.core.resources/.history/78/2032192831f500141c53dbf9ef8ad7ed
- code/.metadata/.plugins/org.eclipse.core.resources/.history/79/
- code/.metadata/.plugins/org.eclipse.core.resources/.history/79/00409f6693f40014148fb4dc755bfe8a
- code/.metadata/.plugins/org.eclipse.core.resources/.history/7a/
- code/.metadata/.plugins/org.eclipse.core.resources/.history/7b/
- code/.metadata/.plugins/org.eclipse.core.resources/.history/7b/00ec307b8cf40014148fb4dc755bfe8a
- code/.metadata/.plugins/org.eclipse.core.resources/.history/7d/
- code/.metadata/.plugins/org.eclipse.core.resources/.history/7d/c048e60f62f40014148fb4dc755bfe8a
- code/.metadata/.plugins/org.eclipse.core.resources/.history/80/
- code/.metadata/.plugins/org.eclipse.core.resources/.history/80/b01a46f85cf40014148fb4dc755bfe8a
- code/.metadata/.plugins/org.eclipse.core.resources/.history/81/
- code/.metadata/.plugins/org.eclipse.core.resources/.history/81/80f33a7e93f40014148fb4dc755bfe8a
- code/.metadata/.plugins/org.eclipse.core.resources/.history/81/b006f86597f400141c53dbf9ef8ad7ed
- code/.metadata/.plugins/org.eclipse.core.resources/.history/82/
- code/.metadata/.plugins/org.eclipse.core.resources/.history/82/6019714328f500141c53dbf9ef8ad7ed
- code/.metadata/.plugins/org.eclipse.core.resources/.history/82/c09e62a729f500141c53dbf9ef8ad7ed
- code/.metadata/.plugins/org.eclipse.core.resources/.history/83/
- code/.metadata/.plugins/org.eclipse.core.resources/.history/84/
- code/.metadata/.plugins/org.eclipse.core.resources/.history/86/
- code/.metadata/.plugins/org.eclipse.core.resources/.history/89/
- code/.metadata/.plugins/org.eclipse.core.resources/.history/89/90e15f2e89f40014148fb4dc755bfe8a
- code/.metadata/.plugins/org.eclipse.core.resources/.history/8a/
- code/.metadata/.plugins/org.eclipse.core.resources/.history/8b/
- code/.metadata/.plugins/org.eclipse.core.resources/.history/8c/
- code/.metadata/.plugins/org.eclipse.core.resources/.history/8c/b05ad3c25bf40014148fb4dc755bfe8a
- code/.metadata/.plugins/org.eclipse.core.resources/.history/8d/
- code/.metadata/.plugins/org.eclipse.core.resources/.history/8d/50a2017033f500141c53dbf9ef8ad7ed
- code/.metadata/.plugins/org.eclipse.core.resources/.history/8e/
- code/.metadata/.plugins/org.eclipse.core.resources/.history/8e/c069ae948af40014148fb4dc755bfe8a
- code/.metadata/.plugins/org.eclipse.core.resources/.history/8f/
- code/.metadata/.plugins/org.eclipse.core.resources/.history/8f/80789e4f89f40014148fb4dc755bfe8a
- code/.metadata/.plugins/org.eclipse.core.resources/.history/9/
- code/.metadata/.plugins/org.eclipse.core.resources/.history/9/700bc1b88ef40014148fb4dc755bfe8a
- code/.metadata/.plugins/org.eclipse.core.resources/.history/90/
- code/.metadata/.plugins/org.eclipse.core.resources/.history/91/
- code/.metadata/.plugins/org.eclipse.core.resources/.history/91/e02f275231f500141c53dbf9ef8ad7ed
- code/.metadata/.plugins/org.eclipse.core.resources/.history/93/
- code/.metadata/.plugins/org.eclipse.core.resources/.history/93/f00e652630f500141c53dbf9ef8ad7ed
- code/.metadata/.plugins/org.eclipse.core.resources/.history/94/
- code/.metadata/.plugins/org.eclipse.core.resources/.history/94/40178677eef30014147dd1c3267853dd
- code/.metadata/.plugins/org.eclipse.core.resources/.history/95/
- code/.metadata/.plugins/org.eclipse.core.resources/.history/95/a060768f31f500141c53dbf9ef8ad7ed
- code/.metadata/.plugins/org.eclipse.core.resources/.history/95/e0958bcc92f40014148fb4dc755bfe8a
- code/.metadata/.plugins/org.eclipse.core.resources/.history/97/
- code/.metadata/.plugins/org.eclipse.core.resources/.history/97/b0bd30aa8bf40014148fb4dc755bfe8a
- code/.metadata/.plugins/org.eclipse.core.resources/.history/9c/
- code/.metadata/.plugins/org.eclipse.core.resources/.history/9c/00d2d71528f500141c53dbf9ef8ad7ed
- code/.metadata/.plugins/org.eclipse.core.resources/.history/9c/306a48d15cf40014148fb4dc755bfe8a
- code/.metadata/.plugins/org.eclipse.core.resources/.history/9f/
- code/.metadata/.plugins/org.eclipse.core.resources/.history/a3/
- code/.metadata/.plugins/org.eclipse.core.resources/.history/a3/809a629327f500141c53dbf9ef8ad7ed
- code/.metadata/.plugins/org.eclipse.core.resources/.history/a4/
- code/.metadata/.plugins/org.eclipse.core.resources/.history/a7/
- code/.metadata/.plugins/org.eclipse.core.resources/.history/a7/20f750ec8ef40014148fb4dc755bfe8a
- code/.metadata/.plugins/org.eclipse.core.resources/.history/a7/80f2c93327f500141c53dbf9ef8ad7ed
- code/.metadata/.plugins/org.eclipse.core.resources/.history/a7/c08cdf9a8ff40014148fb4dc755bfe8a
- code/.metadata/.plugins/org.eclipse.core.resources/.history/a9/
- code/.metadata/.plugins/org.eclipse.core.resources/.history/aa/
- code/.metadata/.plugins/org.eclipse.core.resources/.history/aa/f0365cca8bf40014148fb4dc755bfe8a
- code/.metadata/.plugins/org.eclipse.core.resources/.history/ac/
- code/.metadata/.plugins/org.eclipse.core.resources/.history/ac/70eb124d64f40014148fb4dc755bfe8a
- code/.metadata/.plugins/org.eclipse.core.resources/.history/ae/
- code/.metadata/.plugins/org.eclipse.core.resources/.history/ae/20dd5207ecf300141bb3efeeac98ac14
- code/.metadata/.plugins/org.eclipse.core.resources/.history/af/
- code/.metadata/.plugins/org.eclipse.core.resources/.history/af/005509adcef300141b14ec7d18b9b20f
- code/.metadata/.plugins/org.eclipse.core.resources/.history/b2/
- code/.metadata/.plugins/org.eclipse.core.resources/.history/b4/
- code/.metadata/.plugins/org.eclipse.core.resources/.history/b5/
- code/.metadata/.plugins/org.eclipse.core.resources/.history/b5/d0d06c1890f40014148fb4dc755bfe8a
- code/.metadata/.plugins/org.eclipse.core.resources/.history/b5/f0d998be8af40014148fb4dc755bfe8a
- code/.metadata/.plugins/org.eclipse.core.resources/.history/b6/
- code/.metadata/.plugins/org.eclipse.core.resources/.history/b6/e0b0b52293f40014148fb4dc755bfe8a
- code/.metadata/.plugins/org.eclipse.core.resources/.history/b8/
- code/.metadata/.plugins/org.eclipse.core.resources/.history/b8/b07540af91f40014148fb4dc755bfe8a
- code/.metadata/.plugins/org.eclipse.core.resources/.history/b9/
- code/.metadata/.plugins/org.eclipse.core.resources/.history/bb/
- code/.metadata/.plugins/org.eclipse.core.resources/.history/bb/10588bb38cf40014148fb4dc755bfe8a
- code/.metadata/.plugins/org.eclipse.core.resources/.history/bd/
- code/.metadata/.plugins/org.eclipse.core.resources/.history/bd/1026d11930f500141c53dbf9ef8ad7ed
- code/.metadata/.plugins/org.eclipse.core.resources/.history/bd/d0a13ada89f40014148fb4dc755bfe8a
- code/.metadata/.plugins/org.eclipse.core.resources/.history/be/
- code/.metadata/.plugins/org.eclipse.core.resources/.history/be/40f6cbc727f500141c53dbf9ef8ad7ed
- code/.metadata/.plugins/org.eclipse.core.resources/.history/bf/
- code/.metadata/.plugins/org.eclipse.core.resources/.history/bf/0085286d5ff40014148fb4dc755bfe8a
- code/.metadata/.plugins/org.eclipse.core.resources/.history/c/
- code/.metadata/.plugins/org.eclipse.core.resources/.history/c/00c60badcef300141b14ec7d18b9b20f
- code/.metadata/.plugins/org.eclipse.core.resources/.history/c/30fa8edf5ef40014148fb4dc755bfe8a
- code/.metadata/.plugins/org.eclipse.core.resources/.history/c/a05cef6663f40014148fb4dc755bfe8a
- code/.metadata/.plugins/org.eclipse.core.resources/.history/c/b09166418bf40014148fb4dc755bfe8a
- code/.metadata/.plugins/org.eclipse.core.resources/.history/c0/
- code/.metadata/.plugins/org.eclipse.core.resources/.history/c0/f0b3f90e64f40014148fb4dc755bfe8a
- code/.metadata/.plugins/org.eclipse.core.resources/.history/c1/
- code/.metadata/.plugins/org.eclipse.core.resources/.history/c3/
- code/.metadata/.plugins/org.eclipse.core.resources/.history/c3/40ea7ce32ff500141c53dbf9ef8ad7ed
- code/.metadata/.plugins/org.eclipse.core.resources/.history/c4/
- code/.metadata/.plugins/org.eclipse.core.resources/.history/c4/a0881618cef300141b14ec7d18b9b20f
- code/.metadata/.plugins/org.eclipse.core.resources/.history/c7/
- code/.metadata/.plugins/org.eclipse.core.resources/.history/c7/80e4127334f500141c53dbf9ef8ad7ed
- code/.metadata/.plugins/org.eclipse.core.resources/.history/c7/c014f2388ef40014148fb4dc755bfe8a
- code/.metadata/.plugins/org.eclipse.core.resources/.history/c7/c0a9c332edf30014147dd1c3267853dd
- code/.metadata/.plugins/org.eclipse.core.resources/.history/c9/
- code/.metadata/.plugins/org.eclipse.core.resources/.history/c9/00a9b5de91f40014148fb4dc755bfe8a
- code/.metadata/.plugins/org.eclipse.core.resources/.history/cb/
- code/.metadata/.plugins/org.eclipse.core.resources/.history/cb/40fff55c28f500141c53dbf9ef8ad7ed
- code/.metadata/.plugins/org.eclipse.core.resources/.history/cb/80e89c3891f40014148fb4dc755bfe8a
- code/.metadata/.plugins/org.eclipse.core.resources/.history/cb/e080833e89f40014148fb4dc755bfe8a
- code/.metadata/.plugins/org.eclipse.core.resources/.history/cc/
- code/.metadata/.plugins/org.eclipse.core.resources/.history/cd/
- code/.metadata/.plugins/org.eclipse.core.resources/.history/cd/b0e31a08cef300141b14ec7d18b9b20f
- code/.metadata/.plugins/org.eclipse.core.resources/.history/ce/
- code/.metadata/.plugins/org.eclipse.core.resources/.history/ce/b09e5ff4cdf300141b14ec7d18b9b20f
- code/.metadata/.plugins/org.eclipse.core.resources/.history/d0/
- code/.metadata/.plugins/org.eclipse.core.resources/.history/d0/90a760a302f40014148fb4dc755bfe8a
- code/.metadata/.plugins/org.eclipse.core.resources/.history/d3/
- code/.metadata/.plugins/org.eclipse.core.resources/.history/d3/3024816a8af40014148fb4dc755bfe8a
- code/.metadata/.plugins/org.eclipse.core.resources/.history/d3/307c84cd8ff40014148fb4dc755bfe8a
- code/.metadata/.plugins/org.eclipse.core.resources/.history/d4/
- code/.metadata/.plugins/org.eclipse.core.resources/.history/d4/20cf08908df40014148fb4dc755bfe8a
- code/.metadata/.plugins/org.eclipse.core.resources/.history/d8/
- code/.metadata/.plugins/org.eclipse.core.resources/.history/d9/
- code/.metadata/.plugins/org.eclipse.core.resources/.history/da/
- code/.metadata/.plugins/org.eclipse.core.resources/.history/da/b060fd5093f40014148fb4dc755bfe8a
- code/.metadata/.plugins/org.eclipse.core.resources/.history/db/
- code/.metadata/.plugins/org.eclipse.core.resources/.history/db/305b3b24fef30014148fb4dc755bfe8a
- code/.metadata/.plugins/org.eclipse.core.resources/.history/de/
- code/.metadata/.plugins/org.eclipse.core.resources/.history/df/
- code/.metadata/.plugins/org.eclipse.core.resources/.history/df/308a60a88ef40014148fb4dc755bfe8a
- code/.metadata/.plugins/org.eclipse.core.resources/.history/df/70784a078bf40014148fb4dc755bfe8a
- code/.metadata/.plugins/org.eclipse.core.resources/.history/df/80c5044090f40014148fb4dc755bfe8a
- code/.metadata/.plugins/org.eclipse.core.resources/.history/e/
- code/.metadata/.plugins/org.eclipse.core.resources/.history/e/90141d458cf40014148fb4dc755bfe8a
- code/.metadata/.plugins/org.eclipse.core.resources/.history/e1/
- code/.metadata/.plugins/org.eclipse.core.resources/.history/e1/90713e7b31f500141c53dbf9ef8ad7ed
- code/.metadata/.plugins/org.eclipse.core.resources/.history/e3/
- code/.metadata/.plugins/org.eclipse.core.resources/.history/e3/b06b04be96f40014148fb4dc755bfe8a
- code/.metadata/.plugins/org.eclipse.core.resources/.history/e5/
- code/.metadata/.plugins/org.eclipse.core.resources/.history/e5/d01fa4c75ff40014148fb4dc755bfe8a
- code/.metadata/.plugins/org.eclipse.core.resources/.history/e6/
- code/.metadata/.plugins/org.eclipse.core.resources/.history/e6/a0ca4ae65bf40014148fb4dc755bfe8a
- code/.metadata/.plugins/org.eclipse.core.resources/.history/e7/
- code/.metadata/.plugins/org.eclipse.core.resources/.history/e7/608bc20a8ff40014148fb4dc755bfe8a
- code/.metadata/.plugins/org.eclipse.core.resources/.history/ea/
- code/.metadata/.plugins/org.eclipse.core.resources/.history/ea/805deefc92f40014148fb4dc755bfe8a
- code/.metadata/.plugins/org.eclipse.core.resources/.history/eb/
- code/.metadata/.plugins/org.eclipse.core.resources/.history/eb/00a89d548af40014148fb4dc755bfe8a
[truncated: 1,904 more entries]
