# Supplementary material for: Multi-Agent Patrolling under Uncertainty and Threats
Source: PLoS One. 2015 Jun 18;10(6):e0130154. doi: 10.1371/journal.pone.0130154 (PMC4472811; doi:10.1371/journal.pone.0130154)
Supplement: S1 Code — (ZIP) [file pone.0130154.s002.zip › code/.metadata/.plugins/org.eclipse.core.resources/.history/24/a0c214a827f500141c53dbf9ef8ad7ed]

package uk.ac.soton.ecs.experiments.gui;


import java.io.PrintStream;

import uk.ac.soton.ecs.mobilesensors.configuration.Experiment;

public class Boot {

	public static final String RANDOM = "src/main/resources/sensor/new/sensor_global_random_new2.xml";	
	public static final String POMDP = "src/main/resources/sensor/new/sensor_pomdp.xml";	


	public static void main(String[] args) throws Exception {
		
		int agentsNumber = 15;
			
		Experiment experiment = new Experiment();
		experiment.setSensorCount(agentsNumber);
		experiment.setSensorDefinitionFile(POMDP);

		experiment.setSimulationDefinitionFile
//				("src/main/resources/simulation/new/b32POMDP.xml");
		("src/main/resources/simulation/new/b32POMDP_differentMarkov.xml");

		
		experiment.initialize();
		new MainFrame(experiment, true);

	}
	
}
