# Supplementary material for: Multi-Agent Patrolling under Uncertainty and Threats
Source: PLoS One. 2015 Jun 18;10(6):e0130154. doi: 10.1371/journal.pone.0130154 (PMC4472811; doi:10.1371/journal.pone.0130154)
Supplement: S1 Code — (ZIP) [file pone.0130154.s002.zip › code/.metadata/.plugins/org.eclipse.core.resources/.history/64/10860a38edf30014147dd1c3267853dd]

package uk.ac.soton.ecs.mobilesensors.sensor.coordination.centralised;

//import maxSumController.MaxSumSettings;

import org.springframework.beans.factory.annotation.Required;

import uk.ac.soton.ecs.mobilesensors.sensor.coordination.CentralisedController;
import uk.ac.soton.ecs.mobilesensors.sensor.coordination.CentralisedControllerFactory;
import uk.ac.soton.ecs.mobilesensors.sensor.coordination.centralised.POMDPCentralisedController;
import uk.ac.soton.ecs.mobilesensors.sensor.maxsum.domain.MultiStepMove;
import uk.ac.soton.ecs.mobilesensors.sensor.maxsum.factory.MaxSumNodeFactory;

public class POMDPCentralisedControllerFactory extends
		CentralisedControllerFactory {

//	private int negotiationInterval;
//
//	private MaxSumSettings maxSumSettings;
//	private MaxSumNodeFactory<MultiStepMove> maxSumNodeFactory;

	@Override
	protected CentralisedController createInstance() {
		POMDPCentralisedController controller = new POMDPCentralisedController();
		
		
//		controller.initialController();
//		controller.setMaxSumSettings(maxSumSettings);
//		controller.setMaxSumNodeFactory(maxSumNodeFactory);

		return controller;
	}

//	@Required
//	public void setMaxSumSettings(MaxSumSettings maxSumSettings) {
//		this.maxSumSettings = maxSumSettings;
//	}
//
//	@Required
//	public void setNegotiationInterval(int negotiationInterval) {
//		this.negotiationInterval = negotiationInterval;
//	}
//
//	@Required
//	public void setMaxSumNodeFactory(
//			MaxSumNodeFactory<MultiStepMove> maxSumNodeFactory) {
//		this.maxSumNodeFactory = maxSumNodeFactory;
//	}

}
