# Supplementary material for: Multi-Agent Patrolling under Uncertainty and Threats
Source: PLoS One. 2015 Jun 18;10(6):e0130154. doi: 10.1371/journal.pone.0130154 (PMC4472811; doi:10.1371/journal.pone.0130154)
Supplement: S1 Code — (ZIP) [file pone.0130154.s002.zip › code/.metadata/.plugins/org.eclipse.core.resources/.history/7/4077e282fef30014148fb4dc755bfe8a]

<?xml version="1.0" encoding="UTF-8"?>
<!DOCTYPE beans PUBLIC "-//SPRING//DTD BEAN//EN" "http://www.springframework.org/dtd/spring-beans.dtd">

<beans 
	default-autowire="byType">
	<bean
		class="org.springframework.beans.factory.annotation.RequiredAnnotationBeanPostProcessor" />

	<bean id="simulation" class="uk.ac.soton.ecs.mobilesensors.Simulation">
		<property name="simpleName" value="4rooms" />
		<property name="description" value="4rooms" />
		<property name="terminationPolicy">
			<bean class="uk.ac.soton.ecs.mobilesensors.NRoundsTerminationPolicy">
				<property name="endRound" value="3000" />
			</bean>
		</property>
		<property name="initialPlacement" ref="randomLocation" />

		<property name="messageInterchange">
			<bean
				class="uk.ac.soton.ecs.mobilesensors.communication.RangeRestrictedMessageInterchange">
				<property name="communicationProbability" value="1.0" />
				<property name="communicationRange" value="300000000.0" />
				<property name="simulation" ref="simulation" />
			</bean>
		</property>

		<property name="environment" ref="environment" ></property>
	</bean>

	<bean id="randomLocation"
		class="uk.ac.soton.ecs.mobilesensors.initialplacement.RandomInitialPlacement">
		<property name="randomSeed" value="-1646877729" />
	</bean>
	

	<bean id="environment" class="uk.ac.soton.ecs.mobilesensors.Environment">

	</bean>

	<bean id="grid" class="uk.ac.soton.ecs.mobilesensors.layout.GraphGridAdaptor">
		<property name="graph" ref="accessibilityGraph" />
	</bean>

	<bean id="accessibilityGraph" factory-bean="graphLoader"
		factory-method="create" />

	<bean id="graphLoader"
		class="uk.ac.soton.ecs.mobilesensors.configuration.AccessibilityGraphIO">
		<property name="resource" value="classpath:graphs/building32-POMDP_differentMarkov.txt" />
	</bean>

	<bean id="informativenessFunction"
		class="uk.ac.soton.ecs.mobilesensors.worldmodel.disk.RiskAndInformationDiskFunction">
		<property name="radius" value="0.5" ></property>
		<property name="uncertaintyIncrement" value="0.1" />
	</bean>

</beans>
