# Supplementary material for: Multi-Agent Patrolling under Uncertainty and Threats
Source: PLoS One. 2015 Jun 18;10(6):e0130154. doi: 10.1371/journal.pone.0130154 (PMC4472811; doi:10.1371/journal.pone.0130154)
Supplement: S1 Code — (ZIP) [file pone.0130154.s002.zip › code/.metadata/.plugins/org.eclipse.core.resources/.history/81/80f33a7e93f40014148fb4dc755bfe8a]

package uk.ac.soton.ecs.experiments.gui;


import java.io.PrintStream;

import uk.ac.soton.ecs.mobilesensors.configuration.Experiment;


public class Boot {

	public static final String RANDOM = "src/main/resources/sensor/new/sensor_global_random_new2.xml";	
	public static final String POMDP = "src/main/resources/sensor/new/sensor_pomdp.xml";	


	public static void main(String[] args) throws Exception {
		int agentsNumber = 15;
			
		Experiment experiment = new Experiment();
		experiment.setSensorCount(agentsNumber);
		experiment.setSensorDefinitionFile(RANDOM);

		experiment.setSimulationDefinitionFile
				("src/main/resources/simulation/new/b32POMDP.xml");
//				   ("src/main/resources/simulation/new/b32POMDP_differentMarkov.xml");

//		experiment.setRootOutputDirectory("/tmp/sensor_" + agentsNumber);
		
		experiment.initialize();
		new MainFrame(experiment, true);

	}
	
	
	
	
	
//	public static void main(String[] args) throws Exception {
//		int agentsNumber = 10;
//		
//		int experimentTimes=100;
//		int steps=50;
//		double[] result=new double[experimentTimes];
//		double resulttotal=0, average=0;
//		
//		
//		for(int run=0;run<experimentTimes;run++)
//		{
//		
//		Experiment experiment = new Experiment();
//		experiment.setSensorCount(agentsNumber);
//		experiment.setSensorDefinitionFile(pomdpCentralised);
//
//		experiment.setSimulationDefinitionFile
////				("src/main/resources/simulation/new/smallgraph.xml");
////				   ("src/main/resources/simulation/new/smallgraph_differentMarkov.xml");
////				("src/main/resources/simulation/new/b32POMDP.xml");
//		   ("src/main/resources/simulation/new/b32POMDP_differentMarkov.xml");
//		//		experiment.setRootOutputDirectory("/tmp/sensor_" + agentsNumber);
//
//		experiment.initialize();
//		
//		experiment.getSimulation().initialize();
//		
//		if(run!=0) experiment.getSimulation().reset();
//		
//		
////		experiment.run();
////		double delay=0.1;
////		SimulationThread runner = new SimulationThread(experiment, delay);
////		runner.start();
//		
//		for(int j=0; j<steps; j++)
//		{
//			experiment.runSingleRound();
//		}
//
////		new MainFrame(experiment, true);
//		double resulttemp=experiment.getSimulation().getEnvironment().getInformativenessFunction().getTotalRewardGathered();
//		result[run]=resulttemp;
//		resulttotal+=resulttemp;
//		
//		experiment.getSimulation().deleteSensors();
//		
//		}
//		average=resulttotal/experimentTimes;
//		average=average;
//		
//		PrintStream out = System.out;
//    	out.println( "average reward : "+average );
//
//	}
}
