# Supplementary material for: Multi-Agent Patrolling under Uncertainty and Threats
Source: PLoS One. 2015 Jun 18;10(6):e0130154. doi: 10.1371/journal.pone.0130154 (PMC4472811; doi:10.1371/journal.pone.0130154)
Supplement: S1 Code — (ZIP) [file pone.0130154.s002.zip › code/.metadata/.plugins/org.eclipse.core.resources/.history/ae/20dd5207ecf300141bb3efeeac98ac14]

<project xmlns="http://maven.apache.org/POM/4.0.0" xmlns:xsi="http://www.w3.org/2001/XMLSchema-instance"
	xsi:schemaLocation="http://maven.apache.org/POM/4.0.0 http://maven.apache.org/maven-v4_0_0.xsd">
	<modelVersion>4.0.0</modelVersion>
	<groupId>uk.ac.soton.ecs.mobilesensors</groupId>
	<artifactId>experiments</artifactId>
	<packaging>jar</packaging>
	<version>1.0-SNAPSHOT</version>
	<name>experiments</name>
	<url>http://maven.apache.org</url>
	<dependencies>
		<dependency>
			<groupId>net.sf.jung</groupId>
			<artifactId>jung-samples</artifactId>
			<version>2.0</version>
		</dependency>
		<dependency>
			<groupId>sshtools</groupId>
			<artifactId>j2ssh-core</artifactId>
			<version>0.2.2</version>
		</dependency>
		<dependency>
			<groupId>junit</groupId>
			<artifactId>junit</artifactId>
			<version>4.3.1</version>
			<scope>test</scope>
		</dependency>
		<dependency>
			<groupId>uk.ac.soton.ecs.mobilesensors</groupId>
			<artifactId>mobile-sensors</artifactId>
			<version>1.0-SNAPSHOT</version>
			<exclusions>
				<exclusion>
					<artifactId>gp4j</artifactId>
					<groupId>uk.ac.soton.ecs.gp4j</groupId>
				</exclusion>
			</exclusions>
		</dependency>
		<dependency>
			<groupId>mysql</groupId>
			<artifactId>mysql-connector-java</artifactId>
			<version>5.1.6</version>
		</dependency>
		<dependency>
			<groupId>jfree</groupId>
			<artifactId>jfreechart</artifactId>
			<version>1.0.9</version>
		</dependency>
		<dependency>
			<groupId>batik</groupId>
			<artifactId>batik-svggen</artifactId>
			<version>1.6-1</version>
		</dependency>
		<dependency>
			<groupId>batik</groupId>
			<artifactId>batik-ext</artifactId>
			<version>1.6-1</version>
		</dependency>
		<dependency>
			<groupId>batik</groupId>
			<artifactId>batik-svg-dom</artifactId>
			<version>1.6-1</version>
		</dependency>
	</dependencies>
	<build>
		<plugins>
			<plugin>
				<groupId>org.apache.maven.plugins</groupId>
				<artifactId>maven-assembly-plugin</artifactId>
				<configuration>
					<descriptorRefs>
						<descriptorRef>
							jar-with-dependencies
						</descriptorRef>
					</descriptorRefs>
					<archive>
						<manifest>
							<mainClass>
							uk.ac.soton.ecs.experiments.gui.GreedyExperiments
								
							</mainClass>
						</manifest>
					</archive>
				</configuration>
			</plugin>
			<plugin>
				<groupId>org.apache.maven.plugins</groupId>
				<artifactId>maven-compiler-plugin</artifactId>
				<configuration>
					<source>1.5</source>
					<target>1.5</target>
				</configuration>
			</plugin>
		</plugins>
	</build>
</project>
