# Supplementary material for: Multi-Agent Patrolling under Uncertainty and Threats
Source: PLoS One. 2015 Jun 18;10(6):e0130154. doi: 10.1371/journal.pone.0130154 (PMC4472811; doi:10.1371/journal.pone.0130154)
Supplement: S1 Code — (ZIP) [file pone.0130154.s002.zip › code/.metadata/.plugins/org.eclipse.core.resources/.history/c4/a0881618cef300141b14ec7d18b9b20f]

<project xmlns="http://maven.apache.org/POM/4.0.0" xmlns:xsi="http://www.w3.org/2001/XMLSchema-instance"
	xsi:schemaLocation="http://maven.apache.org/POM/4.0.0 http://maven.apache.org/maven-v4_0_0.xsd">
	<modelVersion>4.0.0</modelVersion>
	<groupId>maxsum</groupId>
	<artifactId>maxsum</artifactId>
	<packaging>jar</packaging>
	<version>1.0-SNAPSHOT</version>
	<name>maxsum</name>
	<dependencies>
		<dependency>
			<groupId>junit</groupId>
			<artifactId>junit</artifactId>
			<version>4.4</version>
			<scope>test</scope>
		</dependency>
		<dependency>
			<groupId>net.sf.jung</groupId>
			<artifactId>jung-api</artifactId>
			<version>2.0</version>
		</dependency>
 		<dependency>
			<groupId>uk.ac.soton.ecs.gp4j</groupId>
			<artifactId>gp4j</artifactId>
			<version>1.0-SNAPSHOT</version>
		</dependency>
		<dependency>
			<groupId>net.sf.jung</groupId>
			<artifactId>jung-graph-impl</artifactId>
			<version>2.0</version>
		</dependency>

		<dependency>
			<groupId>net.sf.jung</groupId>
			<artifactId>jung-visualization</artifactId>
			<version>2.0</version>
		</dependency>
		<dependency>
			<groupId>javolution</groupId>
			<artifactId>javolution</artifactId>
			<version>5.3.1</version>
		</dependency>

		<dependency>
			<groupId>commons-lang</groupId>
			<artifactId>commons-lang</artifactId>
			<version>2.3</version>
		</dependency>
		<dependency>
			<groupId>jfree</groupId>
			<artifactId>jfreechart</artifactId>
			<version>1.0.9</version>
		</dependency>
		<dependency>
			<groupId>commons-math</groupId>
			<artifactId>commons-math</artifactId>
			<version>1.2</version>
		</dependency>
		<dependency>
			<groupId>colt</groupId>
			<artifactId>colt</artifactId>
			<version>1.2.0</version>
		</dependency>
		<dependency>
			<groupId>net.sourceforge.collections
			</groupId>
			<artifactId>collections-generic</artifactId>
			<version>4.01</version>
		</dependency>
		<!--
			<dependency> <groupId>commons-collections</groupId>
			<artifactId>commons-collections</artifactId> <version>3.2.1</version>
			</dependency>
		-->
		<dependency>
			<groupId>commons-io</groupId>
			<artifactId>commons-io</artifactId>
			<version>1.4</version>
		</dependency>
		<dependency>
			<groupId>jama</groupId>
			<artifactId>jama</artifactId>
			<version>1.0.2</version>
		</dependency>
		<dependency>
			<groupId>commons-logging</groupId>
			<artifactId>commons-logging</artifactId>
			<version>1.1.1</version>
		</dependency>
		<dependency>
			<groupId>log4j</groupId>
			<artifactId>log4j</artifactId>
			<version>1.2.15</version>
			<exclusions>
				<exclusion>
					<groupId>javax.jms</groupId>
					<artifactId>jms</artifactId>
				</exclusion>
				<exclusion>
					<groupId>com.sun.jmx</groupId>
					<artifactId>jmxri</artifactId>
				</exclusion>
				<exclusion>
					<groupId>com.sun.jdmk</groupId>
					<artifactId>jmxtools</artifactId>
				</exclusion>
			</exclusions>
		</dependency>

	</dependencies>
	<repositories>
		<repository>
			<id>ch.cam.ac.uk</id>
			<name>Cambridge Maven2 Repository</name>
			<url>http://wwmm.ch.cam.ac.uk/maven2/
			</url>
		</repository>
		<repository>
			<id>maven2-repository.dev.java.net</id>
			<name>Java.net Repository for Maven</name>
			<url>http://download.java.net/maven/2/
			</url>
			<layout>default</layout>
		</repository>
	</repositories>
	<build>
		<sourceDirectory>src/main/java</sourceDirectory>
		<testSourceDirectory>src/test/java</testSourceDirectory>
		<plugins>

			<plugin>
				<groupId>org.apache.maven.plugins</groupId>
				<artifactId>maven-assembly-plugin</artifactId>
				<configuration>
					<descriptorRefs>
						<descriptorRef>
							jar-with-dependencies
						</descriptorRef>
					</descriptorRefs>
					<archive>
						<manifest>
							<mainClass>
								boundedMaxSum.BoundedMaxSumLinkExperiments
							</mainClass>
						</manifest>
					</archive>
				</configuration>
			</plugin>

			<plugin>
				<groupId>org.apache.maven.plugins</groupId>
				<artifactId>maven-compiler-plugin</artifactId>
				<configuration>
					<source>1.6</source>
					<target>1.6</target>
				</configuration>
			</plugin>
		</plugins>
	</build>
</project>
