# Supplementary material for: Multi-Agent Patrolling under Uncertainty and Threats
Source: PLoS One. 2015 Jun 18;10(6):e0130154. doi: 10.1371/journal.pone.0130154 (PMC4472811; doi:10.1371/journal.pone.0130154)
Supplement: S1 Code — (ZIP) [file pone.0130154.s002.zip › code/.metadata/.plugins/org.eclipse.core.resources/.history/cd/b0e31a08cef300141b14ec7d18b9b20f]

<project xmlns="http://maven.apache.org/POM/4.0.0" xmlns:xsi="http://www.w3.org/2001/XMLSchema-instance"
	xsi:schemaLocation="http://maven.apache.org/POM/4.0.0 http://maven.apache.org/maven-v4_0_0.xsd">
	<modelVersion>4.0.0</modelVersion>
	<groupId>uk.ac.soton.ecs.mobilesensors
	</groupId>
	<artifactId>mobile-sensors</artifactId>
	<packaging>jar</packaging>
	<version>1.0-SNAPSHOT</version>
	<name>mobile-sensors</name>
	<url>http://maven.apache.org</url>
	<dependencies>
		<dependency>
			<groupId>net.sf.jung</groupId>
			<artifactId>jung-visualization</artifactId>
			<version>2.0.1</version>
		</dependency>
		<dependency>
			<groupId>com.vividsolutions</groupId>
			<artifactId>jts</artifactId>
			<version>1.8</version>
		</dependency>
		<dependency>
			<groupId>commons-lang</groupId>
			<artifactId>commons-lang</artifactId>
			<version>2.6</version>
		</dependency>
		<dependency>
			<groupId>junit</groupId>
			<artifactId>junit</artifactId>
			<version>4.3.1</version>
			<scope>test</scope>
		</dependency>
		<dependency>
			<groupId>batik</groupId>
			<artifactId>batik-svggen</artifactId>
			<version>1.6-1</version>
		</dependency>
		<dependency>
			<groupId>batik</groupId>
			<artifactId>batik-ext</artifactId>
			<version>1.6-1</version>
		</dependency>
		<dependency>
			<groupId>batik</groupId>
			<artifactId>batik-svg-dom</artifactId>
			<version>1.6-1</version>
		</dependency>
		<dependency>
			<groupId>uk.ac.soton.ecs.gp4j</groupId>
			<artifactId>gp4j</artifactId>
			<version>1.0-SNAPSHOT</version>
		</dependency>
		<dependency>
			<groupId>batik</groupId>
			<artifactId>batik-svggen</artifactId>
			<version>1.6-1</version>
		</dependency>
		<dependency>
			<groupId>batik</groupId>
			<artifactId>batik-ext</artifactId>
			<version>1.6-1</version>
		</dependency>
		<dependency>
			<groupId>batik</groupId>
			<artifactId>batik-svg-dom</artifactId>
			<version>1.6-1</version>
		</dependency>
		<dependency>
			<groupId>org.apache.commons</groupId>
			<artifactId>commons-compress</artifactId>
			<version>1.0</version>
		</dependency>
		<dependency>
			<groupId>log4j</groupId>
			<artifactId>log4j</artifactId>
			<version>1.2.15</version>
			<exclusions>
				<exclusion>
					<groupId>javax.jms</groupId>
					<artifactId>jms</artifactId>
				</exclusion>
				<exclusion>
					<groupId>com.sun.jmx</groupId>
					<artifactId>jmxri</artifactId>
				</exclusion>
				<exclusion>
					<groupId>com.sun.jdmk</groupId>
					<artifactId>jmxtools</artifactId>
				</exclusion>
			</exclusions>
		</dependency>
		<dependency>
			<groupId>commons-logging</groupId>
			<artifactId>commons-logging</artifactId>
			<version>1.1.1</version>
		</dependency>
		<dependency>
			<groupId>commons-configuration</groupId>
			<artifactId>commons-configuration</artifactId>
			<version>1.4</version>
		</dependency>
		<dependency>
			<groupId>org.springframework</groupId>
			<artifactId>spring-context</artifactId>
			<version>2.5.6</version>
		</dependency>
		<dependency>
			<groupId>commons-cli</groupId>
			<artifactId>commons-cli</artifactId>
			<version>1.1</version>
		</dependency>
		<dependency>
			<groupId>commons-io</groupId>
			<artifactId>commons-io</artifactId>
			<version>1.4</version>
		</dependency>
		<dependency>
			<groupId>uk.ac.soton.ecs.utils</groupId>
			<artifactId>utils</artifactId>
			<version>1.0-SNAPSHOT</version>
		</dependency>
		<dependency>
			<groupId>maxsum</groupId>
			<artifactId>maxsum</artifactId>
			<version>1.0-SNAPSHOT</version>
		</dependency>
		<dependency>
			<groupId>org.javolution</groupId>
			<artifactId>javolution</artifactId>
			<version>5.2.6</version>
		</dependency>

	</dependencies>
	<build>
		<plugins>
			<plugin>
				<groupId>org.apache.maven.plugins</groupId>
				<artifactId>maven-assembly-plugin</artifactId>
				<configuration>
					<descriptorRefs>
						<descriptorRef>
							jar-with-dependencies
						</descriptorRef>
					</descriptorRefs>
					<archive>
						<manifest>
							<mainClass>
								uk.ac.soton.ecs.mobilesensors.configuration.ExperimentRunner
							</mainClass>
						</manifest>
					</archive>
				</configuration>
			</plugin>
			<plugin>
				<groupId>org.apache.maven.plugins</groupId>
				<artifactId>maven-compiler-plugin</artifactId>
				<configuration>
					<source>1.5</source>
					<target>1.5</target>
				</configuration>
			</plugin>
		</plugins>
	</build>
	<reporting>
		<plugins>
			<plugin>
				<groupId>org.apache.maven.plugins</groupId>
				<artifactId>maven-javadoc-plugin</artifactId>
			</plugin>
			<plugin>
				<groupId>org.apache.maven.plugins</groupId>
				<artifactId>maven-jxr-plugin</artifactId>
			</plugin>
			<plugin>
				<groupId>org.apache.maven.plugins</groupId>
				<artifactId>maven-pmd-plugin</artifactId>
				<configuration>
					<linkXref>true</linkXref>
					<sourceEncoding>utf-8</sourceEncoding>
					<minimumTokens>100</minimumTokens>
					<targetJdk>1.5</targetJdk>
					<rulesets>
						<ruleset>/rulesets/basic.xml</ruleset>
						<ruleset>/rulesets/design.xml</ruleset>
						<ruleset>/rulesets/codesize.xml</ruleset>
						<ruleset>/rulesets/controversial.xml
						</ruleset>
					</rulesets>
				</configuration>
			</plugin>
			<plugin>
				<groupId>org.codehaus.mojo</groupId>
				<artifactId>javancss-maven-plugin</artifactId>
				<version>2.0-beta-2</version>
			</plugin>
			<plugin>
				<groupId>org.codehaus.mojo</groupId>
				<artifactId>jdepend-maven-plugin</artifactId>
				<version>2.0-beta-1</version>
			</plugin>
			<plugin>
				<groupId>org.apache.maven.plugins</groupId>
				<artifactId>maven-surefire-report-plugin
				</artifactId>
			</plugin>
			<plugin>
				<groupId>org.codehaus.mojo</groupId>
				<artifactId>findbugs-maven-plugin</artifactId>
				<version>1.1.1</version>
			</plugin>
			<plugin>
				<groupId>org.codehaus.mojo</groupId>
				<artifactId>cobertura-maven-plugin
				</artifactId>
			</plugin>

			<!-- <plugin> <groupId>org.apache.maven.plugins</groupId> <artifactId>maven-clover-plugin</artifactId> 
				<configuration> <licenseLocation>${basedir}/src/test/clover/myclover.license</licenseLocation> 
				</configuration> </plugin> -->
		</plugins>
	</reporting>
</project>
