# Supplementary material for: Multi-Agent Patrolling under Uncertainty and Threats
Source: PLoS One. 2015 Jun 18;10(6):e0130154. doi: 10.1371/journal.pone.0130154 (PMC4472811; doi:10.1371/journal.pone.0130154)
Supplement: S1 Code — (ZIP) [file pone.0130154.s002.zip › code/.metadata/.plugins/org.eclipse.core.resources/.history/eb/00a89d548af40014148fb4dc755bfe8a]

*Vertices 12
0 1 1 0.1
1 1 2 0.1
2 1 3 0.1
3 2 1 0.8
4 2 2 0.1
5 2 3 0.8
6 3 1 0.1
7 3 2 0.8
8 3 3 0.1
9 4 1 0.1
10 4 2 0.1
11 4 3 0.1
*Edges 17
0 1 1.0
0 3 1.0
1 2 1.0
1 4 1.0
2 5 1.0
3 4 1.0
3 6 1.0
4 5 1.0
4 7 1.0
5 8 1.0
6 7 1.0
6 9 1.0
7 8 1.0
7 10 1.0
8 11 1.0
9 10 1.0
10 11 1.0
*Risk Vertices 3
3
5
7
*Markov risk model 3
0.9 0.1 0.0
0.4 0.4 0.2
0.0 0.2 0.8
0.9 0.1 0.0
0.4 0.4 0.2
0.0 0.2 0.8
*Markov information model 5
0.8 0.1 0.1 0.0 0.0
0.2 0.7 0.0 0.1 0.0
0.1 0.1 0.7 0.1 0.0
0.0 0.0 0.1 0.8 0.1
0.0 0.0 0.0 0.1 0.9
0.3 0.7 0.0 0.0 0.0
0.1 0.5 0.4 0.0 0.0
0.0 0.2 0.6 0.2 0.0
0.0 0.0 0.1 0.7 0.2
0.0 0.0 0.0 0.1 0.9
*Risk state and belief 12
0 0 0.5 0.4 0.1
1 2 0.2 0.3 0.5
2 1 0.2 0.6 0.2
3 0 0.5 0.4 0.1
4 2 0.2 0.3 0.5
5 1 0.2 0.6 0.2
6 0 0.5 0.4 0.1
7 2 0.2 0.3 0.5
8 1 0.2 0.6 0.2
9 2 0.2 0.3 0.5
10 0 0.5 0.4 0.1
11 1 0.2 0.6 0.2
*Information state and belief 12
0 0 0.2 0.2 0.2 0.2 0.2
1 4 0.2 0.2 0.2 0.2 0.2
2 4 0.2 0.2 0.2 0.2 0.2
3 4 0.2 0.2 0.2 0.2 0.2
4 4 0.2 0.2 0.2 0.2 0.2
5 4 0.2 0.2 0.2 0.2 0.2
6 4 0.2 0.2 0.2 0.2 0.2
7 4 0.2 0.2 0.2 0.2 0.2
8 4 0.2 0.2 0.2 0.2 0.2
9 4 0.2 0.2 0.2 0.2 0.2
10 4 0.2 0.2 0.2 0.2 0.2
11 4 0.2 0.2 0.2 0.2 0.2
