# Supplementary material for: Multi-Agent Patrolling under Uncertainty and Threats
Source: PLoS One. 2015 Jun 18;10(6):e0130154. doi: 10.1371/journal.pone.0130154 (PMC4472811; doi:10.1371/journal.pone.0130154)
Supplement: S1 Code — (ZIP) [file pone.0130154.s002.zip › code/.metadata/.plugins/org.eclipse.core.resources/.history/f5/a05c63a334f500141c53dbf9ef8ad7ed]

package uk.ac.soton.ecs.mobilesensors.sensor.coordination.centralised;

import java.util.ArrayList;
import java.util.HashMap;
import java.util.Iterator;
import java.util.List;
import java.util.Map;


import uk.ac.soton.ecs.mobilesensors.Move;
import uk.ac.soton.ecs.mobilesensors.layout.AccessibilityGraphImpl;
import uk.ac.soton.ecs.mobilesensors.layout.Location;
import uk.ac.soton.ecs.mobilesensors.sensor.Sensor;
import uk.ac.soton.ecs.mobilesensors.sensor.coordination.BeliefState;
import uk.ac.soton.ecs.mobilesensors.sensor.maxsum.centralised.AbstractPathsCentralisedController;
import uk.ac.soton.ecs.mobilesensors.worldmodel.ObservationInformativenessFunction;


public class POMDPCentralisedController extends
		AbstractPathsCentralisedController {
	
	private int locationsCount;
	private final double gama=0.95;
	private Map<Integer, double[]> riskBeliefs = new HashMap<Integer, double[]>();	
	private Map<Integer, double[]> informationBeliefs = new HashMap<Integer, double[]>();	
	private ArrayList<double[][]> markovInformationModel = new ArrayList<double[][]>();
	private ArrayList<double[][]> markovRiskModel = new ArrayList<double[][]>();
		
	private AccessibilityGraphImpl graph;
		
	@Override
	protected Map<Sensor, List<Move>> getPaths() {
		
		int num_Steps=4;
		
		Map<Sensor, List<Move>> moves = heuristicPolicy(num_Steps,num_Steps);		

		return moves;
	}
	
	public void updateFrame()
	{
		updateBeliefs();		
	}
	
	public void initialController() {		
		resetController();
	}
	
	public void resetController()
	{
		this.graph = getSensors().get(0).getEnvironment().getAccessibilityGraph();		
		this.riskBeliefs=graph.getRiskBeliefsIni();
		this.informationBeliefs=graph.getInformationBeliefsIni();		
		this.markovRiskModel=graph.getMarkovRiskModel();	
		this.markovInformationModel=graph.getMarkovInformationModel();
		this.locationsCount=graph.getLocationCount();
			
		updateBeliefs();				
	}

	
	protected ObservationInformativenessFunction getInformativenessFunction() {
		ObservationInformativenessFunction informativenessFunction = getSensors().get(0).getEnvironment().getInformativenessFunction();
		return informativenessFunction;
	}
	
	
	private Move myopicPolicy(Location location, List<Move> visited)
	{
		List<Location> temp=new ArrayList<Location>();
		for(Location neighbour:location.getNeighbours())
		{
			if(!visited.contains(neighbour))
			{
				temp.add(neighbour);
			}
		}
				
		Map<Integer, Double> valuesofNeighbours=getValuesFromBeliefStates(temp,
				 riskBeliefs,informationBeliefs);
		double maxValue = Double.NEGATIVE_INFINITY;
		int bestLoationID=0;
		Iterator iter = valuesofNeighbours.entrySet().iterator();
		while (iter.hasNext()) {
			Map.Entry entry = (Map.Entry) iter.next();
			
			if ((Double)entry.getValue() > maxValue) {
				maxValue = (Double)entry.getValue();
				bestLoationID = (Integer)entry.getKey();
			}
		} 	
		return new Move(graph.getLocationFromID(bestLoationID));
	}
	
	private Map<Sensor, List<Move>> heuristicPolicy(int backTrackingStepsNumber, int careNum)
	{		
		ArrayList<BeliefState> futureBelifs =new ArrayList<BeliefState>(); //belifes of each step of future D steps 		
		BeliefState nextstepBelief=new BeliefState(riskBeliefs,informationBeliefs);		
		Map<Sensor, List<Move>> combineBestMove=new HashMap<Sensor, List<Move>>();		
		Map<Location, List<Integer>> visitedbyFormerAgents =new HashMap<Location, List<Integer>>();
		
		//initial a raw vector(1,0,0,...,0)
		double[] rawInformationBelief= new double[markovInformationModel.get(0).length];
		  
		for (int j = 0; j < rawInformationBelief.length; j++) {
		  rawInformationBelief[j]=0;
		}
		rawInformationBelief[0]=1; 
		  		
		for(int i = 0; i < backTrackingStepsNumber ; i++)
		{			
			if(i!=0)
			{
				nextstepBelief= updateBeliefsWithoutObservations(nextstepBelief);
			}						
			futureBelifs.add(nextstepBelief);			
		}
				
		for (Sensor sensor : getSensors())
		{
			//1. find all the feasible paths for this agent
			ArrayList<ArrayList<Location>> cur_pathes=new ArrayList<ArrayList<Location>>();
			
			for(Location neighbor:sensor.getLocation().getNeighbours())
			{
				ArrayList<Location> temp=new ArrayList<Location>();
				temp.add(neighbor);
				cur_pathes.add(temp);
			}
		
			for (int i = 0; i < backTrackingStepsNumber-1 ; i++)
			{
				ArrayList<ArrayList<Location>> found_pathes=new ArrayList<ArrayList<Location>>();
				
				for (ArrayList<Location> path : cur_pathes) {
					Location lastLocation=path.get(path.size()-1);
					
					List<Location> neighbours=lastLocation.getNeighbours();
					for (Location nextlocation : neighbours) {
						if(!path.contains(nextlocation))
						{
							ArrayList<Location> newpath=new ArrayList<Location>();
							
							newpath.addAll(path);
							newpath.add(nextlocation);
							found_pathes.add(newpath);
						}
					}					
				}
				cur_pathes.clear();
				cur_pathes.addAll(found_pathes);
			}
			
			//2. find best path and action for this agent
			double maxValue = Double.NEGATIVE_INFINITY;
			ArrayList<Location> bestPath=new ArrayList<Location>();
			
			for (ArrayList<Location> path : cur_pathes) {
				
				ArrayList<BeliefState> currentLeafsBelief =new ArrayList<BeliefState>();							
				currentLeafsBelief.add( new BeliefState(1.0,riskBeliefs,informationBeliefs));				
				double pathExpReward=0;				
				double discountfactor=1.0;
				
				for(int i = 0; i < backTrackingStepsNumber ; i++)				
				{
					Location node=path.get(i);					  
					int nodeID=node.getID();  					
					double penalty=0;				
					  if(visitedbyFormerAgents.containsKey(node))
					  {
						  int t_j=-1; int t_m=500; int t_n=-1;
						  
						  for(Integer t_k:visitedbyFormerAgents.get(node))
						  {
							  if ((t_k<=i)&&(t_j<t_k))
							  {
								  t_j=t_k;
							  }
							  
							  if ((t_k>i)&&(t_m>t_k))
							  {
								  t_m=t_k;
							  }					  
						  }
						  
						  if(t_j!=-1)
						  {
							  double[] curVector=rawInformationBelief;
							  futureBelifs.get(t_j).setInforamtionStateBielf(nodeID, rawInformationBelief);
							  for(int step = t_j+1; step < i+1 ; step++)
							  {
								  double[] tempVector;
								  tempVector=multiplicar(curVector,markovInformationModel.get(nodeID));
								  futureBelifs.get(step).setInforamtionStateBielf(nodeID, tempVector);
								  curVector=tempVector;							  
							  }
							  
						  }					  
						  
						  if((t_m<500))
						  {
							  List<Integer> indexes=new  ArrayList<Integer>();							  
							  indexes.addAll(visitedbyFormerAgents.get(node)) ;							  
							  int indexe_t_m=indexes.indexOf(t_m);
							  
							  for(Integer index=0;index<indexe_t_m;index++)
							  {
								  Integer index_t=indexes.get(index);
								  
								  if ((index_t<t_m)&&(index_t>t_n))
								  {
									  t_n=index_t;
								  }
							  }
							  
							  double penaltytemp=getPenalty(node, t_m,i,t_n);
							  if(penaltytemp>0)
							  penalty=discountfactor*penaltytemp;				  
						  }
					  }
					  					
					  double pathExpRewardtemp=discountfactor*getValuesFromBeliefStates_oneLocation(node,
							futureBelifs.get(path.indexOf(node)).getRiskStateBielfSet(),
							futureBelifs.get(path.indexOf(node)).getInforamtionStateBielsfSet());	
					
					  pathExpReward+=pathExpRewardtemp;
					  discountfactor*=gama;			
				}

				if (pathExpReward > maxValue) {
					maxValue = pathExpReward;
					bestPath.clear();
					bestPath.addAll(path) ;
				}
			}
			
			//3. update the belief impacted by the bestpath of this agent. 
			
			for(int i = 0; i < careNum ; i++)			
			{				  				  
				  Location node=bestPath.get(i);
				  int nodeID=node.getID();
				  
				  if(visitedbyFormerAgents.containsValue(node))
				  {
					  ArrayList<Integer> temp =new ArrayList<Integer>();
					  temp.addAll(visitedbyFormerAgents.get(node));
					  if(!temp.contains(i))
						  temp.add(i);
					  visitedbyFormerAgents.put(node, temp);			  
				  }
				  else
				  {
					  ArrayList<Integer> temp =new ArrayList<Integer>();
						  temp.add(i);
					  visitedbyFormerAgents.put(node, temp);
					  
				  }				  		
			}
			
			Move bestMove=new Move(bestPath.get(0));
			List<Move> temp=new ArrayList<Move>();
			temp.add(bestMove);		
			combineBestMove.put(sensor, temp);						
		}
		return combineBestMove;		 
	}
	


	private void updateBeliefs()
	{
		Map<Integer, Integer> riskObservations = new HashMap<Integer, Integer>();
		for (Sensor sensor : getSensors()) {
			riskObservations.put(sensor.getLocation().getID(), sensor.getRiskObservationForCurrentPosition());
		}
		
		for(int i = 0; i < locationsCount; i++)
		{
			if(riskObservations.containsKey(i))
			{
				riskBeliefs.put(i,markovRiskModel.get(i)[riskObservations.get(i)]);
				informationBeliefs.put(i,markovInformationModel.get(i)[0]);		
			}
			else
			{
				double temp1[]=multiplicar(riskBeliefs.get(i),markovRiskModel.get(i));
				riskBeliefs.put(i,temp1);
				double temp2[]=multiplicar(informationBeliefs.get(i),markovInformationModel.get(i));
				informationBeliefs.put(i,temp2);
			}						
		}		
	}
	
	private BeliefState updateBeliefs(Location location, int riskObservation, BeliefState beliefState)
	{
		Map<Integer, double[]> riskStateBielfs = new HashMap<Integer, double[]>();
		Map<Integer, double[]> inforamtionStateBielfs = new HashMap<Integer, double[]>();;

		riskStateBielfs.putAll(beliefState.getRiskStateBielfSet());
		inforamtionStateBielfs.putAll(beliefState.getInforamtionStateBielsfSet());
				
		for(int i = 0; i < locationsCount; i++)
		{
			if(i==location.getID())
			{
				riskStateBielfs.put(i,markovRiskModel.get(i)[riskObservation]);
				inforamtionStateBielfs.put(i,markovInformationModel.get(i)[0]);
			}
			else
			{
				double temp1[]=multiplicar(riskBeliefs.get(i),markovRiskModel.get(i));
				riskStateBielfs.put(i,temp1);
				double temp2[]=multiplicar(informationBeliefs.get(i),markovInformationModel.get(i));
				inforamtionStateBielfs.put(i,temp2);
			}						
		}		
		
		double beliefProbability=beliefState.getProbability()*beliefState.getRiskStateBielf(location)[riskObservation];
		return new BeliefState(beliefProbability,riskStateBielfs,inforamtionStateBielfs);
	}
	
	private BeliefState updateBeliefsWithoutObservations(BeliefState beliefState)
	{
		Map<Integer, double[]> riskStateBielfs = new HashMap<Integer, double[]>();
		Map<Integer, double[]> inforamtionStateBielfs = new HashMap<Integer, double[]>();;
		riskStateBielfs.putAll(beliefState.getRiskStateBielfSet());
		inforamtionStateBielfs.putAll(beliefState.getInforamtionStateBielsfSet());
				
		for(int i = 0; i < locationsCount; i++)
		{
			double temp1[]=multiplicar(riskBeliefs.get(i),markovRiskModel.get(i));
			riskStateBielfs.put(i,temp1);
			double temp2[]=multiplicar(informationBeliefs.get(i),markovInformationModel.get(i));
			inforamtionStateBielfs.put(i,temp2);							
		}		
		return new BeliefState(riskStateBielfs,inforamtionStateBielfs);
	}
	
	private Map<Integer, Double> getValuesFromBeliefStates(List<Location> locations,
			              Map<Integer, double[]>riskBeliefs, Map<Integer, double[]> informationBeliefs)
	{
		Map<Integer, Double> values =new HashMap<Integer, Double>();
		for(Location location:locations)
		{
			int i=location.getID();	
			double reward=0;
			double cost=0;
			double informationbelief[]=informationBeliefs.get(i);
			double riskbelief[]=riskBeliefs.get(i);
			
			for(int j = 0; j < informationbelief.length; j++)
			{
				reward+=informationbelief[j]*j;
			}
			
			for(int j = 0; j < riskbelief.length; j++)
			{
				cost+=riskbelief[j]*j;
			}		
			
			double product=1;	
			double totalreward=product*0.25*reward-0.5*cost;
			values.put(i, totalreward);			
		}
		return values;
		
	}
	

	
	
	private Double getValuesFromBeliefStates_oneLocation(Location location,
            Map<Integer, double[]>riskBeliefs, Map<Integer, double[]> informationBeliefs)
	{
		double reward=0;
		double cost=0;
		double informationbelief[]=informationBeliefs.get(location.getID());
		double riskbelief[]=riskBeliefs.get(location.getID());

		for(int j = 0; j < informationbelief.length; j++)
		{
			reward+=informationbelief[j]*j;
		}

		for(int j = 0; j < riskbelief.length; j++)
		{	
			cost+=riskbelief[j]*j;
		}
		
		double product=1;	
		double totalreward=product*0.25*reward-0.5*cost;
		return totalreward;
	}
	private double getPenalty(Location location, int t_m, int t_current, int t_n)
	{
		double r_expected=0;
		double r_revised=0;
		int nodeID=location.getID();
		double temp1[];
		if(t_n==-1)  //t_m is not visited by a former agent
		{
			 temp1=informationBeliefs.get(location.getID());     
			 for(int times1= 0; times1<(t_m-1); times1++)
			 {
				 temp1=multiplicar(temp1,markovInformationModel.get(nodeID));
			 }
		}
		else
		{		
			temp1=multiplicar(markovInformationModel.get(location.getID())[0],markovInformationModel.get(nodeID));     
			 for(int times1= 0; times1<(t_m-t_n-1); times1++)
			 {
				 temp1=multiplicar(temp1,markovInformationModel.get(nodeID));
			 }	
		}
		
		 double temp2[]=multiplicar(markovInformationModel.get(nodeID)[0],markovInformationModel.get(nodeID));	     
		 for(int times2= 0; times2<(t_current-t_m-1); times2++)
		 {
			 temp2=multiplicar(temp2,markovInformationModel.get(nodeID));
		 }
		
		 double penalty=0;
		 for(int j = 0; j < markovInformationModel.get(nodeID).length; j++)
		 {		
			 penalty+=(temp1[j]-temp2[j])*j;
		 }
		 double product=1;
		 penalty=product*0.25*penalty;
	
		return penalty;		
	}

    public static double[][] multiplicar(double[][] A, double[][] B) {

        int aRows = A.length;
        int aColumns = A[0].length;
        int bRows = B.length;
        int bColumns = B[0].length;

        if (aColumns != bRows) {
            throw new IllegalArgumentException("A:Rows: " + aColumns + " did not match B:Columns " + bRows + ".");
        }

        double[][] C = new double[aRows][bColumns];
        for (int i = 0; i < 2; i++) {
            for (int j = 0; j < 2; j++) {
                C[i][j] = 0.00000;
            }
        }

        for (int i = 0; i < aRows; i++) { // aRow
            for (int j = 0; j < bColumns; j++) { // bColumn
                for (int k = 0; k < aColumns; k++) { // aColumn
                    C[i][j] += A[i][k] * B[k][j];
                }
            }
        }

        return C;
    }
    public static double[] multiplicar(double[] A, double[][] B) {

        int aColumns = A.length;
        int bRows = B.length;
        int bColumns = B[0].length;

        if (aColumns != bRows) {
            throw new IllegalArgumentException("A:Rows: " + aColumns + " did not match B:Columns " + bRows + ".");
        }

        double[] C = new double[bColumns];
            for (int j = 0; j < 2; j++) {
                C[j] = 0.00000;
            }
            for (int j = 0; j < bColumns; j++) { // bColumn
                for (int k = 0; k < aColumns; k++) { // aColumn
                    C[j] += A[k] * B[k][j];
                }
            }
        return C;
    }


	public void handleEndOfRound(int round, double timestep) {

	}


	public void finaliseLogs() throws Exception {
		// TODO Auto-generated method stub
		
	}

	@Override
	public double getRecomputeInterval() {
		// TODO Auto-generated method stub
		return 0;
	}

}
