# Supplementary material for: Multi-Agent Patrolling under Uncertainty and Threats
Source: PLoS One. 2015 Jun 18;10(6):e0130154. doi: 10.1371/journal.pone.0130154 (PMC4472811; doi:10.1371/journal.pone.0130154)
Supplement: S1 Code — (ZIP) [file pone.0130154.s002.zip › code/.metadata/.plugins/org.eclipse.core.runtime/.settings/org.eclipse.jdt.launching.prefs]

eclipse.preferences.version=1
org.eclipse.jdt.launching.PREF_VM_XML=<?xml version\="1.0" encoding\="UTF-8" standalone\="no"?>\r\n<vmSettings defaultVM\="57,org.eclipse.jdt.internal.debug.ui.launcher.StandardVMType13,1430902440733" defaultVMConnector\="">\r\n<vmType id\="org.eclipse.jdt.internal.debug.ui.launcher.StandardVMType">\r\n<vm id\="1430902440733" name\="jre1.8.0_31" path\="C\:\\Program Files\\Java\\jre1.8.0_31"/>\r\n</vmType>\r\n</vmSettings>\r\n
