# Supplementary material for: Multi-Agent Patrolling under Uncertainty and Threats
Source: PLoS One. 2015 Jun 18;10(6):e0130154. doi: 10.1371/journal.pone.0130154 (PMC4472811; doi:10.1371/journal.pone.0130154)
Supplement: S1 Code — (ZIP) [file pone.0130154.s002.zip › code/.metadata/.plugins/org.eclipse.core.runtime/.settings/org.eclipse.jdt.ui.prefs]

content_assist_disabled_computers=org.eclipse.jdt.ui.textProposalCategory\u0000org.eclipse.jdt.ui.javaTypeProposalCategory\u0000org.eclipse.jdt.ui.javaNoTypeProposalCategory\u0000org.eclipse.recommenders.chain.rcp.proposalCategory.chain\u0000org.eclipse.recommenders.calls.rcp.proposalCategory.templates\u0000org.eclipse.jdt.ui.javaAllProposalCategory\u0000
content_assist_number_of_computers=19
content_assist_proposals_background=255,255,255
content_assist_proposals_foreground=0,0,0
eclipse.preferences.version=1
fontPropagated=true
org.eclipse.jdt.ui.editor.tab.width=
org.eclipse.jdt.ui.formatterprofiles.version=12
org.eclipse.jdt.ui.javadoclocations.migrated=true
org.eclipse.jdt.ui.text.custom_templates=<?xml version\="1.0" encoding\="UTF-8" standalone\="no"?><templates/>
org.eclipse.jdt.ui.text.templates_migrated=true
org.eclipse.jface.textfont=1|Courier New|10.0|0|WINDOWS|1|0|0|0|0|0|0|0|0|1|0|0|0|0|Courier New;
proposalOrderMigrated=true
spelling_locale=en_GB
spelling_locale_initialized=true
tabWidthPropagated=true
useAnnotationsPrefPage=true
useQuickDiffPrefPage=true
