# Supplementary material for: Multi-Agent Patrolling under Uncertainty and Threats
Source: PLoS One. 2015 Jun 18;10(6):e0130154. doi: 10.1371/journal.pone.0130154 (PMC4472811; doi:10.1371/journal.pone.0130154)
Supplement: S1 Code — (ZIP) [file pone.0130154.s002.zip › code/.metadata/.plugins/org.eclipse.core.runtime/.settings/org.eclipse.mylyn.tasks.ui.prefs]

eclipse.preferences.version=1
migrated.task.repositories.secure.store=true
org.eclipse.mylyn.tasks.ui.filters.nonmatching=true
org.eclipse.mylyn.tasks.ui.filters.nonmatching.encouraged=true
