# Supplementary material for: Multi-Agent Patrolling under Uncertainty and Threats
Source: PLoS One. 2015 Jun 18;10(6):e0130154. doi: 10.1371/journal.pone.0130154 (PMC4472811; doi:10.1371/journal.pone.0130154)
Supplement: S1 Code — (ZIP) [file pone.0130154.s002.zip › code/.metadata/.plugins/org.eclipse.core.runtime/.settings/org.eclipse.ui.workbench.prefs]

ENABLED_DECORATORS=org.eclipse.m2e.core.mavenVersionDecorator\:false,org.eclipse.egit.ui.internal.decorators.GitLightweightDecorator\:true,org.eclipse.jdt.ui.override.decorator\:true,org.eclipse.jdt.ui.interface.decorator\:false,org.eclipse.jdt.ui.buildpath.decorator\:true,org.eclipse.m2e.core.maven2decorator\:true,org.eclipse.mylyn.context.ui.decorator.interest\:true,org.eclipse.mylyn.tasks.ui.decorators.task\:true,org.eclipse.mylyn.team.ui.changeset.decorator\:true,org.eclipse.team.cvs.ui.decorator\:true,org.eclipse.ui.LinkedResourceDecorator\:true,org.eclipse.ui.SymlinkDecorator\:true,org.eclipse.ui.VirtualResourceDecorator\:true,org.eclipse.ui.ContentTypeDecorator\:true,org.eclipse.ui.ResourceFilterDecorator\:false,
PLUGINS_NOT_ACTIVATED_ON_STARTUP=org.eclipse.m2e.discovery;
eclipse.preferences.version=1
